# Supplementary material for: Supervisor bottom line mentality and its impact on employee outcomes: The mediating role of employee appraisals
Source: PLoS One. 2026 Jan 20;21(1):e0338024. doi: 10.1371/journal.pone.0338024 (PMC12818646; doi:10.1371/journal.pone.0338024)
Supplement: S1 File — (CSV) [file pone.0338024.s001.csv]

S1	S2	S3	S4	H1	H2	H3	H4	C1	C2	C3	C4	EI1	EI2	EI3	EI4	EI5	EI6	EI7	G1	G2	G3	G4
2	2	2	2	4	3	3	3	2	2	2	2	2	2	3	3	3	4	3	4	4	4	3
3	4	4	4	3	4	3	4	3	4	4	4	5	5	5	5	5	5	5	2	2	2	2
2	2	2	2	2	3	3	4	2	2	2	2	4	4	4	4	5	4	4	2	2	2	2
2	2	2	2	2	2	1	2	2	2	2	2	4	4	4	4	4	4	4	5	4	5	3
3	3	3	3	3	3	3	2	3	3	3	3	4	4	4	4	4	4	4	2	2	3	2
4	3	2	2	4	4	3	4	4	3	2	2	4	4	4	5	5	4	5	2	5	3	4
2	3	3	3	1	1	1	1	2	3	3	3	5	5	5	5	3	5	5	2	3	2	2
2	2	2	4	2	2	1	1	2	2	2	4	4	5	5	5	5	5	5	3	3	2	2
3	3	3	3	2	3	1	1	3	3	3	3	4	4	4	4	4	4	4	3	3	3	3
3	3	3	4	2	2	2	2	3	3	3	4	4	5	5	4		4	4	2	2	2	2
4	2	2	2	3	4	2	2	4	2	2	2	5	5	5	5	5	5	5	2	2	1	2
2	1	2	2	1	2	1	1	2	1	2	2	4	4	4	4	4	4	4	2	3	2	2
3	3	3	3	4	3	2	4	3	3	3	3	4	4	4	4	4	4	4	2	2	2	2
3	3	3	3	3	4	4	4	3	3	3	3	4	5	5	4	5	5	5	3	2	2	2
2	2	2	3	2	2	2	2	2	2	2	3	4	4	4	4	4	4	4	2	2	2	2
4	2	2	2	4	4	4	4	4	2	2	2	4	4	4	4	4	4	4	4	4	4	3
3	4	3	3	2	4	2	4	3	4	3	3	5	5	5	5	5	5	5	1	1	1	1
2	2	2	2	2	4	2	2	2	2	2	2	3	3	3	3	3	2	3	4	4	4	4
4	4	4	4	4	4	3	4	2	2	2	2	4	4	4	4	4	4	4	2	2	2	2
2	2	2	2	4	4	4	4	2	2	2	2	4	4	4	4	4	4	5	2	2	2	2
3	3	3	3	1	3	2	2	3	3	3	3	3	4	4	4	4	3	4	3	3	3	3
4	4	4	4	2	2	2	2	1	1	1	1	5	4	4	4	4	5	5	1	1	1	1
2	2	1	3	2	2	1	2	2	2	4	4	4	4	4	4	5	5	4	2	2	4	4
2	3	3	4	2	4	3	4	2	3	2	2	5	5	4	4	5	5	5	2	3	2	2
3	3	3	3	3	2	2	3	1	1	3	2	5	4	4	4	4	5	5	1	1	3	2
3	3	3	4	2	4	4	2	2	2	2	2	4	4	4	4	4	4	4	2	2	2	2
2	2	2	2	2	2	2	2	3	3	3	3	4	4	4	4	4	3	3	3	3	3	3
2	3	3	2	2	2	2	2	4	4	4	4	4		3	3	4	3	3	4	4	4	4
2	2	2	2	2	4	3	2	4	4	2	3	3	4	4	4	3	4	4	4	4	2	3
2	2	2	2	3	3	2	2	3	3	3	3	4	4	4	4	4	4	4	3	3	3	3
4	4	4	4	3	4	3	4	2	1	1	1	4	4	4	4	4	4	5	2	1	1	1
4	2	2	2	1	3	2	2	2	4	3	3	4	2	4	3	3	4	4	2	4	3	3
4	4	4	4	4	4	4	4	2	2	2	2	4	4	4	4	4	4	4	2	2	2	2
2	3	3	4	4	4	4	4	3	3	3	3	4	4	4	4	4	4	4	3	3	3	3
3	4	3	4	3	3	2	4	3	3	3	2	4	3	3	3	3	3	3	3	3	3	2
4	3	3	4	4	4	4	3	3	3	2	2	5	4	5	5	4	4	5	3	3	2	2
2	3	3	3	2	4	3	2	2	2	2	1	4	4	4	4	4	4	4	2	2	2	1
3	2	2	3	4	3	1	3	2	3	3	2	3	4	4	4	3	5	3	2	3	3	2
2	4	2	4	4	4	3	4	2	2	2	2	4	4	4	4	4	4	4	2	2	2	2
3	3	3	3	3	4	3	3	3	3	3	2	4	4	4	4	4	4	4	3	3	3	2
2	2	2	2	4	4	4	4	2	3	2	4	5	5	5	5	5	5	5	2	3	2	4
4	4	4	4	4	4	4	4	1	1	1	1	4	4	4	5	4	4	5	1	1	1	1
2	2	3	3	4	4	3	2	2	2	2	2	4	4	4	4	4	4	4	2	2	2	2
3	2	2	2	2	4	2	2	4	4	4	4	2	2	2	2	3	3	3	4	4	4	4
1	1	1	1	1	1	1	1	3	3	3	3	3	3	3	3	3	3	3	3	3	3	3
3	3	3	4	2	3	2	3	2	2	2	2	4	4	4	4	4	4	4	2	2	2	2
2	3	2	4	4	3	3	5	1	2	1	1	5	5	4	4	4	5	4	1	2	1	1
4	3	3	4	2	2	3	1	2	2	2	2	4	4	4	4	4	4	4	2	2	2	2
2	2	2	2	4	4	2	2	2	4	3	3	4	4	4	4	4	4	4	2	4	3	3
3	3	3	3	3	4	4	2	1	4	2	2	5	5	5	5	5	5	5	1	4	2	2
2	2	2	2	4	3	2	2	3	3	2	2	4	3	4	4	4	4	4	3	3	2	2
3	3	3	3	4	2	3	4	3	3	3	3	4	4	2	3	3	4	4	3	3	3	3
3	2	2	3	3	3	3	3	2	2	2	2	4	4	3	3	3	3	3	2	2	2	2
2	2	2	3	2	3	3	4	2	3	2	2	4	4	4	4	4	4	4	2	3	2	2
2	2	2	2	3	4	4	2	2	3	2	2	4	4	4	4	4	4	4	2	3	2	2
4	4	4	4	2	2	4	4	2	2	2	2	4	4	4	4	4	4	4	2	2	2	2
4	4	5	4	1	2	2	2	1	1	1	1	4	4	5	5	5	4	4	1	1	1	1
4	4	4	4	4	4	4	2	2	2	2	2	5	5	5	5	5	5	5	2	2	2	2
5	5	5	5	2	4	3	2	2	2	2	2	4	4	4	4	4	4	4	2	2	2	2
2	2	2	2	2	3	2	2	4	3	3	3	5	5	5	5	4	4	4	4	3	3	3
3	3	3	3	3	4	4	4	3	2	2	2	4	4	4	4	4	4	4	3	2	2	2
3	4	3	3	3	3	2	3	3	3	3	2	4	4	4	4	4	4	4	3	3	3	2
2	2	4	2	2	2	1	2	3	2	2	2	5	4	4	4	4	5	5	3	2	2	2
2	2	2	2	2	4	3	2	4	4	4	3	4	4	4	4	4	4	3	4	4	4	3
3	3	3	3	3	4	3	3	1	1	1	1	4	4	4	5	5	5	5	1	1	1	1
3	4	3	4	4	4	4	3	2	2	2	2	3	4	3	3	3	4	4	2	2	2	2
2	2	2	4	2	4	2	4	2	2	2	2	4	4	4	4	4	4	4	2	2	2	2
3	3	3	3	3	4	4	3	2	2	2	2	4	4	4	4	4	4	4	2	2	2	2
3	3	4	4	2	2	1	2	3	2	2	2	3	4	4	4	4	1	3	3	2	2	2
2	2	2	3	2	2	2	1	3	2	2	2	4	4	3	4	4	4	4	3	2	2	2
2	3	3	3	4	3	3	2	4	3	3	2	4	4	4	4	4	5	5	4	3	3	2
4	4	4	4	4	3	1	3	2	2	2	2	4	4	4	4	4	4	4	2	2	2	2
2	1	1	1	1	1	1	1	5	5	5	5	3	3	3	3	3	4	4	5	5	5	5
3	4	3	3	3	4	3	4	2	2	3	2	3	4	3	3	4	4	4	2	2	3	2
2	4	2	4	2	4	4	4	3	2	4	2	4	4	4	4	4	4	4	3	2	4	2
2	2	2	2	1	3	3	2	4	4	3	4	4	4	4	4	4	4	5	4	4	3	4
2	2	2	2	3	3	2	2	4	2	2	2	4	4	4	4	4	4	3	4	2	2	2
4	2	2	2	3	4	2	2	2	2	2	2	4	4	4	4	4	4	4	2	2	2	2
3	3	3	3	2	4	2	2	2	3	2	2	5	5	5	4	4	4	5	2	3	2	2
3	3	3	3	3	4	4	2	2	2	2	2	4	4	4	4	4	4	4	2	2	2	2
2	2	1	2	4	4	2	3	3	2	3	2	4	4	4	3	3	3	4	3	2	3	2
4	4	3	4	3	4	2	4	2	3	3	2	5	5	5	5	5	5	5	2	3	3	2
4	5	5	5	4	4	4	4	2	1	1	1	5	5	4	4	4	4	4	2	1	1	1
4	4	4	4	1	4	5	4	3	3	3	2	4	4	4	4	4	4	4	3	3	3	2
5	5	5	5	3	4	3	4	1	1	1	1	5	5	5	5	5	5	5	1	1	1	1
3	4	3	3	2	3	3	2	3	3	3	2	5	5	5	5	4	4	5	3	3	3	2
2	2	3	3	2	4	4	3	3	2	3	2	5	4	4	5	5	4	5	3	2	3	2
2	3	2	3	1	2	1	2	2	3	4	3	4	4	4	4	4	4	4	2	3	4	3
3	3	3	3	2	4	3	4	3	2	2	2	4	4	4	4	4	4	4	3	2	2	2
1	1	1	1	4	4	2	2	1	1	1	1	3	3	3	3	3	3	4	5	2	5	3
3	3	3	3	3	3	2	3	2	2	2	2	4	3	3	3	3	3	3	3	3	3	3
2	2	2	3	1	1	3	1	1	1	1	1	5	4	5	5	5	5	5	3	4	4	2
3	3	4	4	3	4	4	3	2	3	2	2	4	4	4	4	4	4	3	3	2	2	2
2	4	2	2	4	4	4	4	2	2	2	2	4	4	4	4	4	4	4	3	3	3	3
1	1	1	1	2	2	3	2	2	4	4	2	4	4	4	4	5	5	3	3	2	2	2
2	2	2	2	4	4	2	3	2	3	2	2	4	4	4	4	4	4	4	4	4	3	2
3	4	4	3	2	4	2	2	2	3	2	2	5	5	5	5	5	5	5	2	2	2	2
3	3	3	3	2	3	1	1	1	1	1	1	4	5	5	5	4	4	4	1	2	2	2
3	3	3	3	4	5	3	3	2	2	2	2	5	5	5	5	5	5	5	3	3	3	3
1	2	2	2	2	3	2	2	2	2	2	2	4	4	4	4	4	4	4	4	2	2	2
3	3	3	3	2	2	2	2	2	2	2	2	3	3	4	3	3	4	3	3	3	3	2
3	3	3	3	3	3	3	2	2	2	2	2	5	5	4	4	4	4	4	3	3	2	2
5	5	5	5	4	4	2	4	4	4	4	4	5	5	5	5	5	5	5	1	1	1	1
4	2	2	4	2	2	2	2	4	2	2	2	4	5	5	4	4	5	5	1	1	1	1
2	2	2	2	1	2	1	1	2	1	1	1	2	2	4	4	4	4	4	2	2	2	2
2	2	2	4	1	3	2	2	3	2	2	2	4	4	4	4	4	4	4	3	3	3	3
2	2	3	2	2	2	1	2	2	2	2	2	5	4	4	5	5	5	5	3	3	3	2
2	3	3	4	2	2	3	1	2	1	2	3	5	4	5	4	5	5	5	2	2	1	2
2	2	2	2	2	2	2	2	2	2	2	2	3	3	3	3	3	4	4	3	3	3	2
4	4	2	3	2	2	2	2	2	4	2	2	4	4	4	4	4	4	4	3	2	2	2
4	5	4	3	4	4	1	4	5	3	2	4	4	5	4	4	3	4	3	3	3	2	2
4	4	3	4	5	5	5	4	4	3	3	3	4	4	4	4	5	4	5	2	2	2	1
3	2	4	4	3	4	4	3	4	3	2	4	4	4	4	4	4	4	4	2	2	2	2
2	2	2	2	2	4	2	2	2	2	2	2	4	4	4	4	4	4	4	3	3	3	2
2	2	4	4	2	4	2	2	2	2	2	2	4	4	4	4	4	4	4	2	2	2	2
1	1	1	3	3	4	2	2	2	1	1	1	3	3	3	3	3	4	3	4	4	3	3
3	3	2	4	4	5	4	4	3	3	3	3	4	4	4	4	4	4	4	2	2	2	2
2	2	2	2	4	4	4	3	2	1	1	1	4	4	4	4	4	4	4	2	2	2	2
2	2	4	3	2	2	1	2	1	1	1	1	2	1	1	1	1	1	4	5	5	5	5
3	3	3	4	4	4	3	4	5	4	4	3	4	5	5	5	5	5	4	2	2	1	2
3	4	5	4	4	5	4	5	2	2	2	4	5	5	5	5	5	5	5	1	1	1	1
3	3	3	3	2	4	3	4	2	2	2	2	4	4	4	5	5	4	4	2	3	3	2
3	3	3	3	3	4	2	3	2	5	2	2	4	4	4	4	5	5	5	4	3	3	3
4	4	4	4	3	3	2	2	3	2	2	2	4	4	4	4	4	4	4	1	2	2	2
3	3	3	4	2	4	2	4	2	2	2	2	4	5	5	5	5	5	5	3	3	3	2
2	2	2	2	2	4	2	2	2	1	1	2	4	4	4	4	5	4	5	3	4	4	3
4	4	4	4	3	4	4	3	2	2	2	1	4	4	3	4	4	4	3	3	2	2	2
4	4	4	4	3	4	4	3	2	2	2	3	5	5	5	5	5	5	5	2	2	2	2
4	3	3	3	4	4	3	3	2	4	2	2	4	3	3	3	4	4	4	3	3	2	2
3	3	3	3	1	2	2	2	5	5	5	5	5	5	5	5	5	5	5	1	3	3	3
2	2	2	2	2	2	2	2	2	2	2	2	3	3	3	3	3	3	4	3	2	2	2
3	4	3	4	2	2	2	2	3	3	3	3	3	3	3	3	3	3	4	2	2	2	2
4	4	3	4	2	3	5	2	1	1	1	2	5	5	5	5	5	5	5	1	1	1	1
3	3	3	3	3	4	3	4	2	3	2	3	3	3	3	3	3	3	3	3	3	3	3
3	3	3	4	3	3	2	2	2	2	2	2	4	4	4	4	4	4	4	2	2	2	2
2	4	4	4	2	4	3	3	2	2	2	2	3	4	4	4	4	4	3	2	2	2	2
4	3	2	4	4	4	3	3	4	3	3	3	5	5	5	5	4	5	5	1	1	1	1
3	4	3	3	2	3	2	4	2	2	2	2	4	4	5	4	4	5	5	2	3	2	3
2	2	2	2	3	4	3	2	2	2	2	2	4	4	4	4	4	4	4	4	4	2	3
2	2	4	3	2	4	3	3	2	2	2	2	3	3	3	3	3	3	3	2	2	2	2
2	2	2	2	3	4	3	4	2	2	2	2	4	3	3	3	4	4	4	3	3	2	2
3	2	2	2	2	2	2	1	2	2	1	1	2	2	3	3	3	3	4	4	3	3	2
2	4	4	4	4	3	2	2	2	2	3	2	5	5	5	5	5	5	5	3	2	2	2
2	2	2	2	4	4	3	2	2	2	2	2	5	4	4	4	5	5	5	2	1	1	1
3	3	3	3	3	4	3	4	4	4	4	3	4	4	4	4	4	4	4	4	2	2	2
2	2	3	4	2	2	2	3	3	2	1	3	5	5	3	4	5	4	5	4	5	5	3
3	4	4	4	3	4	4	4	2	4	3	2	5	5	5	4	4	4	5	3	3	4	2
2	4	3	3	4	4	2	2	4	4	2	2	4	4	4	4	4	4	4	2	2	3	2
2	2	2	2	2	3	3	4	3	4	3	4	5	5	5	5	5	5	4	2	3	2	2
3	4	2	2	2	3	2	3	2	2	2	2	4	4	2	2	4	4	4	4	4	4	3
3	3	3	3	2	3	2	2	3	3	2	2	4	4	4	4	4	4	4	2	2	2	2
4	4	4	4	2	3	2	3	2	2	2	2	5	4	4	4	4	4	5	2	2	2	2
3	4	3	4	2	3	2	2	2	2	2	2	2	3	3	3	3	3	3	2	2	2	2
2	2	2	4	2	3	2	2	2	4	3	3	4	4	4	4	4	4	4	2	2	2	2
3	3	2	3	3	4	2	2	2	3	3	2	4	4	4	4	4	4	4	2	2	2	2
2	4	1	3	1	2	1	1	2	3	2	2	4	4	4	4	4	4	4	1	2	3	2
2	2	2	2	2	3	2	2	2	2	2	2	3	3	3	3	3	3	3	3	3	3	3
3	3	3	3	4	2	2	2	2	2	2	2	4	4	4	4	4	4	4	3	3	2	2
4	4	3	3	3	3	3	3	2	2	2	2	4	4	4	4	4	4	4	2	2	2	2
1	1	1	1	2	2	1	1	1	1	1	1	4	4	4	4	4	4	4	4	3	2	3
2	2	4	2	2	5	5	2	2	3	4	4	4	4	4	4	4	4	5	2	1	1	1
3	4	2	3	1	2	3	4	3	3	2	2	5	4	4	4	4	5	5	2	3	3	2
3	3	3	4	2	2	1	2	1	1	1	1	4	4	4	4	4	4	4	1	1	1	1
4	4	4	4	4	4	5	4	3	3	2	2	4	4	3	3	4	5	4	1	2	2	1
4	2	2	2	4	4	4	4	2	2	3	3	4	4	4	4	4	4	4	2	2	2	2
4	4	4	3	4	4	2	3	2	2	2	2	5	5	5	5	4	5	5	1	1	1	1
3	4	3	3	2	3	2	3	3	2	2	2	3	3	3	3	3	4	3	2	3	3	3
2	2	2	2	2	3	4	4	2	2	2	2	4	3	3	3	4	4	4	4	4	4	4
3	3	3	3	1	2	1	2	2	2	2	2	4	4	4	4	4	4	4	3	3	3	2
2	3	2	4	4	3	4	4	2	2	2	2	5	4	4	4	4	5	5	1	1	1	1
2	2	2	4	3	3	4	2	2	2	2	2	3	3	3	3	3	4	3	4	4	4	3
3	3	3	3	4	4	3	3	4	3	2	2	4	4	4	4	4	4	4	2	2	2	2
5	4	2	4	2	4	2	2	1	1	1	2	4	4	4	4	5	5	5	1	2	2	2
3	3	3	3	4	4	4	4	2	2	2	2	5	5	5	5	5	5	5	2	2	2	2
2	2	1	3	3	4	3	3	2	3	3	4	4	4	5	5	4	4	4	3	2	2	2
3	3	4	4	5	4	3	3	4	4	4	3	4	4	4	4	4	4	4	1	1	1	1
3	3	3	3	2	3	3	2	1	1	1	1	3	3	3	3	3	3	3	4	3	3	2
2	4	4	4	4	4	3	4	3	2	2	2	4	4	4	4	4	4	4	2	2	2	2
3	4	4	3	4	4	3	4	4	5	4	4	5	5	5	5	5	5	5	2	2	1	2
4	4	4	4	2	4	2	2	4	3	2	2	4	5	5	5	5	5	4	4	2	2	2
4	3	3	3	3	4	2	4	2	2	2	2	5	4	4	4	5	5	5	2	2	2	2
4	3	2	2	2	3	2	3	2	2	2	2	3	3	3	3	4	4	3	3	3	3	3
2	2	2	3	3	3	2	2	2	2	2	2	4	4	4	4	4	4	4	4	4	5	4
2	2	2	2	3	2	2	2	2	2	2	2	2	3	3	3	3	3	3	3	3	3	3
2	2	2	2	2	2	2	4	4	4	4	4	4	4	4	4	4	4	4	3	3	3	3
3	3	3	3	4	5	5	5	2	2	1	1	5	5	5	5	5	5	5	1	2	2	2
2	2	2	2	2	4	2	2	2	2	2	2	4	4	4	4	4	5	5	3	3	3	2
3	3	3	4	3	4	2	3	3	3	2	1	4	4	4	4	4	4	4	2	2	2	2
4	4	4	4	4	4	3	3	2	2	2	2	5	5	5	5	5	4	5	1	1	1	1
3	4	3	4	4	5	4	3	2	2	2	2	4	4	4	4	4	4	4	2	3	3	3
2	2	2	2	2	2	4	2	2	2	2	2	3	3	3	4	4	4	4	3	3	3	3
2	3	2	4	4	4	3	2	1	1	2	1	4	4	4	4	5	5	5	1	1	2	1
2	1	1	1	1	1	1	2	2	2	2	2	4	4	3	3	4	4	3	4	5	4	5
3	3	3	3	2	1	1	3	2	1	2	2	4	4	4	4	4	3	3	2	2	2	2
3	3	3	3	2	2	1	1	2	1	2	1	5	4	4	4	5	4	4	2	2	3	2
3	3	3	4	2	2	2	2	2	2	2	2	4	4	4	4	4	4	4	3	3	2	2
4	3	4	4	3	3	3	2	3	2	2	2	4	4	4	4	4	4	4	2	2	2	2
1	1	1	1	2	2	1	1	2	2	2	2	3	2	2	2	2	2	2	5	5	5	5
2	3	2	2	2	3	2	2	2	1	2	1	5	4	5	4	5	5	5	3	2	3	2
3	4	3	3	2	2	2	2	3	2	2	2	4	5	5	5	5	5	5	2	2	2	2
3	4	3	4	2	4	2	2	4	3	3	2	4	4	3	3	4	4	3	3	2	3	3
3	4	2	4	4	4	3	5	3	2	2	2	4	5	4	4	5	4	5	2	1	3	2
4	4	4	4	4	4	4	4	5	4	4	3	3	3	4	4	4	4	4	3	2	2	2
2	2	2	2	2	2	2	2	2	2	2	2	2	2	2	2	2	2	4	2	4	2	2
3	3	3	3	2	2	2	2	2	2	2	2	3	3	3	3	3	3	3	3	3	3	3
2	2	2	2	3	4	2	2	2	2	2	2	3	3	3	3	3	3	3	4	4	4	4
3	3	3	3	3	3	4	3	3	3	3	3	4	4	4	4	4	4	4	2	2	2	2
3	2	2	3	2	2	2	2	2	2	2	1	3	4	3	4	4	4	4	2	2	2	2
4	4	4	4	2	4	2	2	2	4	2	3	4	4	4	4	3	3	4	2	4	2	2
2	2	2	3	2	3	2	3	3	2	2	2	4	4	4	4	4	4	4	4	4	4	4
4	2	2	2	1	2	1	1	1	1	1	1	4	4	4	4	3	3	4	3	3	2	4
2	2	2	2	2	3	2	4	2	2	2	2	4	4	5	4	4	5	3	4	4	2	4
3	3	3	4	2	4	3	3	2	3	2	1	4	4	4	4	4	4	4	3	2	2	2
2	2	4	2	2	3	2	2	2	2	2	1	4	4	3	3	3	3	3	2	2	3	2
3	4	2	3	3	4	3	2	2	2	2	2	4	4	5	5	3	4	4	2	2	2	2
4	4	2	4	4	4	2	4	4	4	4	4	4	3	4	3	4	4	4	4	4	4	4
2	2	2	3	2	4	2	4	2	1	1	1	5	4	4	4	5	4	4	3	2	3	2
4	4	4	4	2	3	1	3	3	4	4	3	5	5	5	5	5	5	5	3	3	3	3
2	3	4	4	4	4	5	4	2	2	2	2	4	4	4	4	4	4	4	2	3	2	2
3	3	3	4	2	4	2	4	3	3	3	4	4	5	5	4	4	5	4	2	2	2	2
3	3	3	3	5	5	4	4	3	2	2	2	4	4	4	4	4	4	4	3	2	2	2
3	3	3	4	4	3	3	3	3	2	2	2	4	4	5	4	5	4	4	2	2	2	2
2	3	2	2	3	2	2	2	1	1	3	3	4	4	4	4	4	4	4	2	2	3	2
4	4	3	4	4	4	3	4	3	2	2	2	4	4	4	4	4	5	4	3	3	3	3
2	2	1	2	2	2	2	4	2	1	1	1	2	2	2	2	2	2	2	4	4	4	4
3	3	4	4	4	4	4	5	4	3	2	3	5	4	4	4	4	4	5	3	3	3	2
3	3	3	3	4	4	4	4	3	3	3	2	4	4	4	4	4	4	4	2	3	3	3
2	2	2	2	4	4	4	2	2	2	2	2	4	3	3	3	3	3	3	4	4	3	3
2	2	2	4	2	3	2	2	4	4	2	4	4	4	4	3	4	4	4	3	3	3	2
2	2	2	4	3	4	2	2	2	2	1	2	4	3	3	3	4	4	4	3	3	3	2
3	4	3	4	3	3	3	3	2	2	2	3	5	5	5	5	5	3	4	2	2	2	2
3	2	2	2	2	1	2	2	2	1	1	1	4	3	3	3	3	3	3	4	4	4	3
3	3	3	3	3	5	5	2	2	2	2	2	2	3	3	3	2	2	4	4	2	4	2
2	2	2	2	1	2	2	4	1	1	1	1	4	4	4	4	4	4	2	4	4	4	4
3	3	3	4	3	4	3	2	2	4	2	2	4	4	4	4	4	4	4	3	3	2	2
3	3	4	3	2	4	2	1	1	1	1	1	3	3	4	4	4	3	4	3	4	4	3
3	2	2	4	2	3	3	4	2	2	2	2	5	5	5	5	5	5	5	2	2	2	2
2	2	2	2	2	4	1	2	2	2	2	1	3	3	3	3	3	3	4	2	3	3	3
4	4	4	4	3	2	5	4	2	3	2	2	5	5	5	5	5	5	5	2	3	2	2
2	2	2	2	3	2	2	2	3	3	3	3	5	4	4	4	4	4	5	4	4	4	4
2	2	2	2	2	2	1	1	2	1	1	2	2	2	2	2	3	2	3	4	4	4	4
2	2	2	2	2	3	1	2	1	1	1	1	4	4	3	4	4	4	4	2	2	3	3
3	3	2	4	3	3	3	3	2	3	3	4	4	4	4	4	4	4	4	4	3	5	2
4	4	4	4	1	2	2	1	1	1	1	1	4	4	4	4	4	4	4	3	2	3	2
3	3	3	3	3	4	3	3	2	2	2	2	3	3	3	3	3	3	3	3	3	3	3
3	3	3	3	3	4	2	2	2	2	2	2	4	4	4	4	4	4	4	3	2	2	2
3	3	3	3	1	2	1	1	2	2	2	2	4	4	4	4	4	4	4	2	2	2	2
2	2	2	2	4	2	2	2	1	2	2	2	5	5	5	5	5	5	5	2	2	2	2
2	2	2	2	2	4	2	3	4	2	3	3	4	3	3	3	4	4	4	3	2	2	2
1	1	1	1	2	2	2	2	1	1	1	1	5	5	5	5	5	5	5	2	1	3	1
2	2	2	2	2	2	2	2	2	2	2	2	5	4	5	5	5	5	4	4	4	3	3
2	2	2	3	2	2	2	2	2	2	2	3	4	3	3	3	3	4	3	3	3	4	3
2	2	2	4	2	4	2	2	2	2	2	2	3	4	3	3	4	4	4	3	3	3	2
3	2	2	2	2	4	2	4	2	3	2	2	5	5	5	5	5	5	5	2	2	2	2
2	2	2	2	4	4	2	4	1	2	2	2	5	5	4	5	4	4	4	2	3	3	3
3	3	3	3	4	4	4	4	2	2	2	2	5	5	5	5	5	5	5	3	4	3	3
2	2	2	2	2	3	3	3	2	2	1	1	4	4	4	4	5	4	4	3	3	3	3
3	3	4	4	3	4	2	2	2	2	2	2	4	4	4	4	4	4	5	2	4	3	2
3	3	3	3	1	2	1	1	1	1	1	1	4	4	4	4	4	4	4	1	2	1	2
4	4	4	2	2	2	2	2	3	4	4	3	4	4	4	4	4	4	4	3	4	3	4
3	4	3	4	4	4	4	4	4	5	4	3	4	5	4	4	4	4	4	2	3	3	2
2	3	2	4	2	3	2	1	2	2	2	2	4	4	4	4	4	4	4	2	2	2	2
2	4	4	4	4	4	3	3	3	2	2	2	4	4	4	5	5	5	4	1	1	1	1
3	3	4	4	4	4	3	4	3	2	2	2	5	5	5	5	5	4	4	2	2	2	2
2	2	2	2	2	2	2	2	2	2	2	2	4	4	4	4	4	4	4	2	2	2	2
3	4	4	4	3	4	3	2	4	4	4	4	5	5	5	5	5	4	5	2	2	2	2
3	3	2	3	4	4	4	4	3	4	4	3	5	5	5	5	5	5	5	2	2	2	2
3	3	3	4	2	2	2	2	1	1	1	1	4	4	4	4	4	4	4	3	1	1	1
1	4	3	3	3	3	2	3	1	1	1	1	4	4	4	4	4	4	4	3	2	2	2
1	1	1	1	2	3	1	2	1	2	2	2	4	4	4	4	4	4	4	3	3	2	2
4	4	3	4	3	4	2	2	2	1	2	1	5	5	5	5	5	5	5	1	1	1	1
4	4	2	4	3	3	2	4	2	2	2	2	4	4	4	4	4	4	4	2	2	2	2
2	2	2	3	2	3	3	3	2	2	2	2	4	3	4	4	4	4	4	2	3	3	3
3	4	4	4	3	4	3	4	3	2	2	2	4	4	4	4	4	4	4	3	2	2	2
2	2	2	2	2	3	2	2	2	2	2	2	4	4		4	4	4	4	3	3	2	2
4	4	3	5	4	5	5	3	4	3	3	3	5	4	4	4	5	4	5	3	1	2	1
3	3	3	3	2	2	2	2	2	2	2	2	4	4	4	4	3	3	3	3	3	3	3
3	4	3	4	2	4	3	4	3	2	3	3	4	4	4	4	3	4	4	2	2	3	2
3	3	2	4	3	3	2	2	4	3	3	3	5	4	4	4	5	5	5	2	2	2	3
3	4	2	4	3	3	3	3	2	2	2	2	5	5	5	5	5	5	5	2	2	1	2
2	2	2	2	2	2	2	2	2	2	2	2	3	4	4	4	3	4	4	2	2	2	2
4	4	4	5	5	5	4	5	4	4	4	4	5	5	5	5	5	5	5	1	1	1	1
2	2	2	2	1	4	2	3	2	2	2	2	5	5	5	5	5	5	5	1	2	2	1
3	3	3	3	3	3	1	3	3	4	3	3	4	4	3	3	4	4	4	3	2	2	2
1	4	1	4	1	2	2	2	1	1	1	1	5	5	5	5	5	5	5	2	2	2	2
2	2	2	4	4	4	3	2	2	2	2	2	4	4	4	4	4	2	4	3	3	2	3
4	4	3	4	4	4	3	4	2	2	2	2	4	4	4	4	4	4	4	2	2	2	2
2	3	4	4	3	4	2	4	2	2	2	1	4	4	5	5	5	5	5	2	2	3	2
2	2	2	3	2	4	3	3	2	1	1	1	4	4	4	4	4	4	4	3	2	2	2
2	2	2	2	2	4	2	4	1	1	1	1	4	4	4	4	4	4	4	2	2	2	2
2	2	2	3	3	3	2	3	2	2	2	2	4	4	4	4	4	4	4	2	2	3	3
3	3	2	3	2	4	3	2	2	2	2	2	5	5	5	5	5	5	5	2	2	2	2
4	3	3	3	4	4	3	2	2	2	2	2	4	4	4	4	4	4	4	2	3	2	2
3	3	3	3	3	3	3	3	3	3	3	3	3	3	3	3	3	3	3	3	3	3	3
4	3	3	3	3	3	2	2	3	2	2	2	4	4	4	4	4	4	4	2	3	3	3
3	3	4	3	2	4	3	5	4	4	4	4	4	4	4	4	4	4	4	1	1	1	1
2	4	4	5	3	4	1	1	2	2	2	1	2	3	3	4	3	4	4	2	4	4	3
2	2	4	4	4	5	4	5	3	3	3	3	4	5	5	5	5	5	5	2	1	1	1
2	2	3	3	3	3	2	2	2	4	2	2	4	4	4	4	4	4	4	2	2	2	2
2	4	3	1	2	2	2	2	1	1	1	1	3	3	3	3	3	3	3	5	2	3	5
2	2	2	2	2	2	2	2	2	2	2	2	4	4	4	4	4	4	4	4	4	4	4
3	3	3	4	2	3	3	2	2	2	2	3	4	4	4	4	5	5	4	3	1	2	2
2	3	3	3	1	2	2	2	1	1	1	1	2	2	4	3	3	4	3	4	4	4	4
3	3	2	3	1	3	1	1	2	2	2	2	4	4	4	4	4	4	4	4	4	4	4
2	2	2	3	2	3	3	3	4	4	3	3	4	4	4	4	4	4	3	3	3	2	2
2	2	2	4	3	4	1	2	2	2	2	2	4	4	4	4	4	4	4	3	3	3	3
3	2	3	2	3	4	2	3	2	4	2	2	4	4	3	4	4	3	3	2	3	3	3
4	3	3	3	2	2	4	3	2	2	2	2	4	4	4	4	4	4	4	2	3	3	2
4	4	2	4	3	4	2	3	3	2	3	3	4	4	4	4	4	4	4	4	3	2	2
3	3	3	3	5	4	3	4	2	2	2	2	5	5	5	5	5	5	5	2	1	1	1
1	1	1	1	2	3	1	2	1	1	1	1	4	4	4	3	3	4	3	2	2	2	2
3	2	2	3	2	2	2	2	2	2	2	3	4	4	4	4	4	4	4	4	4	4	4
2	2	2	3	1	1	1	1	2	3	1	1	4	3	4	4	4	5	5	3	4	3	3
4	4	4	4	3	4	3	2	4	4	4	4	4	4	4	4	4	4	3	2	2	3	3
2	4	4	4	5	5	4	5	4	4	3	4	5	5	5	5	5	4	4	1	1	1	1
3	4	4	4	3	4	4	4	2	3	2	2	5	5	5	5	5	5	5	1	1	1	1
3	4	4	4	4	4	4	4	4	3	2	4	4	4	4	4	4	4	4	2	2	2	2
3	3	3	4	3	5	3	4	4	3	3	4	4	4	4	4	5	5	5	2	1	2	1
2	2	2	2	2	2	2	2	2	4	2	2	4	4	4	4	4	4	4	4	4	2	2
3	2	2	5	2	4	3	4	2	2	2	2	3	3	3	3	3	2	3	2	1	2	1
4	3	2	2	2	3	3	2	2	4	3	3	4	4	4	4	3	4	4	3	3	3	2
4	5	4	4	2	3	2	2	5	4	4	4	4	4	4	4	4	4	4	3	2	3	2
3	3	3	3	4	5	4	3	3	3	3	3	4	4	4	4	4	4	4	3	3	3	2
3	2	2	4	2	5	2	3	3	2	2	2	4	4	4	4	4	5	5	3	2	2	2
2	1	1	1	4	4	3	4	3	3	2	2	4	4	4	5	5	4	4	3	5	4	4
2	2	2	2	2	1	2	1	1	1	1	1	3	3	3	3	3	3	3	2	2	2	2
4	4	4	4	2	3	2	4	4	4	4	4	4	4	4	4	4	4	4	2	2	2	2
3	3	3	3	3	3	4	4	3	3	3	3	3	3	3	3	3	4	3	3	3	3	3
3	4	5	5	2	3	2	2	2	2	2	1	5	5	5	5	5	5	5	1	1	1	1
4	4	4	4	2	3	1	3	4	4	3	4	3	4	4	4	4	4	4	1	1	1	1
3	3	3	4	2	4	2	3	4	2	2	2	4	4	4	4	4	4	4	2	3	2	2
2	2	2	4	2	4	3	3	2	2	2	2	5	4	4	4	4	4	4	3	3	3	3
3	4	4	4	2	3	3	2	2	2	2	2	4	3	4	4	4	4	4	2	2	2	2
2	3	3	3	2	2	2	2	2	2	2	2	5	4	4	4	4	4	3	1	2	2	2
2	2	2	3	2	3	2	2	2	2	2	2	3	4	4	4	4	4	3	3	3	2	3
2	3	3	4	2	3	3	2	2	2	2	2	5	5	5	5	5	5	5	2	2	2	2
2	4	3	4	3	4	2	2	4	4	4	4	4	4	5	4	4	4	5	4	2	3	2
2	2	2	4	4	4	4	3	2	2	2	2	5	5	5	5	5	5	5	4	3	3	2
3	3	3	4	2	2	2	2	3	3	3	3	4	4	4	4	4	4	4	2	2	2	2
2	2	2	2	1	2	1	2	4	4	4	4	4	4	4	4	4	4	4	3	3	2	2
2	3	4	4	3	3	2	4	2	2	2	2	4	4	4	4	4	4	4	2	3	2	2
3	3	3	3	4	4	3	2	4	4	4	4	4	4	4	4	4	4	4	2	2	2	2
4	4	4	4	4	4	2	3	2	2	2	2	4	4	4	4	5	5	5	2	2	2	2
3	4	3	3	2	3	4	4	4	3	3	4	5	5	5	5	5	5	5	2	2	2	2
2	2	2	2	2	4	2	2	2	2	2	4	4	4	4	4	4	4	4	4	4	4	4
3	3	2	4	3	4	4	5	2	2	1	1	5	5	5	4	5	5	5	1	2	1	2
3	4	3	3	2	3	2	2	2	3	1	1	5	4	4	4	4	4	3	3	2	2	2
2	4	3	3	2	3	1	1	2	3	3	3	4	4	4	4	4	4	4	2	2	2	2
3	3	3	3	4	3	3	1	2	2	2	2	4	4	4	4	4	4	4	2	2	2	2
2	2	2	2	2	4	4	3	3	2	3	3	4	3	3	4	4	4	4	3	3	3	3
1	1	1	1	3	4	2	3	2	1	1	1	3	3	3	4	3	5	5	4	4	4	2
3	2	2	3	2	4	2	2	1	1	1	1	4	4	4	4	3	4	4	3	3	3	2
3	3	4	3	1	2	1	1	2	1	2	1	4	4	5	4	5	4	4	3	2	3	2
3	2	2	3	2	2	2	3	2	2	2	2	4	3	2	2	2	3	4	4	3	4	3
2	2	2	2	2	4	2	2	2	2	2	2	3	3	3	3	3	3	3	4	4	4	4
3	4	4	4	1	1	1	1	1	1	1	1	4	4	4	4	5	5	5	3	3	2	2
3	2	2	3	3	3	2	2	2	2	4	2	4	4	4	4	4	4	5	2	3	2	2
2	3	3	3	2	2	1	2	2	4	2	4	4	4	4	4	4	4	4	2	1	1	1
2	2	2	2	2	4	2	2	2	2	2	2	4	4	4	4	4	4	4	2	4	4	4
2	2	2	4	4	3	4	3	2	2	2	2	4	4	4	4	4	4	4	2	2	2	2
2	2	2	2	3	2	3	1	2	2	2	2	2	2	2	2	2	2	2	3	4	4	4
2	2	2	2	2	2	2	1	1	2	2	2	4	4	4	4	4	3	4	2	3	3	3
3	4	3	3	2	2	2	1	3	2	3	3	4	4	4	4	4	4	4	2	3	3	3
3	3	3	3	2	2	2	2	4	2	2	4	4	4	4	4	4	4	5	3	2	2	2
2	2	2	4	3	4	2	2	2	2	2	2	2	2	2	2	2	4	3	2	2	2	2
2	3	3	3	3	4	3	2	2	2	2	2	4	4	4	3	4	3	3	2	2	2	2
1	2	2	1	3	1	4	2	1	1	1	1	4	4	4	4	4	4	3	5	4	5	5
2	2	2	3	1	1	1	1	1	1	1	1	3	3	3	3	4	3	4	3	2	2	2
4	2	2	2	2	2	2	2	4	4	2	2	3	3	3	3	3	3	4	2	2	2	2
3	3	4	4	2	4	3	4	3	3	3	3	4	4	4	4	4	4	4	2	1	2	1
3	3	3	4	2	4	2	2	2	3	3	2	5	4	4	4	5	4	5	3	2	3	2
3	4	3	4	3	3	2	2	2	2	2	2	4	4	4	4	4	4	4	3	3	3	2
2	2	2	4	3	4	2	4	2	2	2	2	4	4	4	4	4	4	4	3	2	2	2
4	4	4	4	4	4	4	3	3	3	3	3	4	4	4	4	4	4	5	2	2	2	2
3	3	4	4	4	4	4	4	3	4	3	4	4	4	4	4	4	4	4	2	2	2	2
5	2	2	3	4	5	2	4	4	5	4	5	4	3	4	4	4	4	2	5	5	5	5
3	3	4	4	4	4	4	4	2	2	2	2	4	4	4	4	4	4	4	3	2	2	2
3	3	2	2	1	1	1	1	1	1	1	1	3	3	3	3	4	4	3	3	2	2	2
3	3	3	3	2	2	2	2	2	2	1	1	4	4	4	4	4	4	4	2	2	2	2
2	4	2	3	3	4	2	2	2	2	2	2	5	5	5	5	5	5	5	2	2	2	2
2	3	2	3	3	3	2	2	3	4	2	3	4	4	4	4	4	4	4	2	2	2	2
3	3	3	3	2	3	2	2	2	2	2	4	5	5	5	5	5	5	4	1	1	1	1
